# Supplementary material for: Contribution of CTCF binding to transcriptional activity at the HOXA locus in NPM1-mutant AML cells
Source: Leukemia. 2020 May 12;35(2):404–16. doi: 10.1038/s41375-020-0856-3 (PMC7657955; doi:10.1038/s41375-020-0856-3)
Supplement: Supplementary file 2 — Supplemental Table S1 [file 41375_2020_856_MOESM2_ESM.xlsx]

## Sheet: Table S1
Supplemental Table S1: Primary sample information
Sample type	Identifier	Group	CTCF	H3K4me3	H3K27me3	H3K27ac	in situ HiC	Sex	FAB	Age	BM Blast	WBC	PB Blast	Estimated purity from mutations	Cytogenetics	FLT3	NPM1	DNMT3A	WT1	SMC1A	RAD21
Primary AML sample	407992	KMT2A-rearranged	Y	Y	Y			M	M4	33	71	25.9	14	0.7	46,XY,t(11;19)(q23;p13)[17]/46,XY,t(11;19)(q23;p13),inv(12)(p12p13)[3]	p.D835E
Primary AML sample	570755	KMT2A-rearranged	Y	Y	Y	Y		M	M2	63	80	17	71	0.849	46,XY,t(11;19)(q23;p13)[20]	in_frame_ins			p.S381fs	p.R96H
Primary AML sample	717456	KMT2A-rearranged	Y	Y	Y	Y		F	M5	50	81	6.7	10	0.655	45,XX,-7,t(9;11)(p22;q23)[19]/46,XX[1]
Primary AML sample	375182	NPM1c	Y	Y	Y			M	M5	57	52	99.2	4	0.939	46, XY[20]	p.600in_frame_insNEYFYVDFREYEYD	p.W288fs	p.R882H
Primary AML sample	507202	NPM1c	Y	Y	Y	Y	Y	M	M4	59	75	29.7	17	0.835	46, XY[20]	p.D835Y	p.W288fs
Primary AML sample	868442	NPM1c	Y	Y	Y	Y		M	M4	52	75	298.4	51	0.931	46,XY[20]	p.D835Y	p.W288fs	p.R882H
Primary AML sample	275786	RUNX1-RUNX1T1	Y	Y	Y	Y	Y	M	M2	43	40	4.3	39	0.739	45,X,-Y,t(8;21)(q22;q22)[19]/46,XY[1]	p.598in_frame_insVAYVDFREYE
Primary AML sample	463352	RUNX1-RUNX1T1	Y	Y	Y	Y		M	M2	25	72	11	50	0.712	45,X,-Y,t(8;21)(q22;q22)[13]/45,idem,del(9)(q22;q32)[7]						p.E453fs
Normal Promyelocytes	Pro_ND111815	Normal Promyelocytes		Y	Y			F	N/A	24
Normal Promyelocytes	Pro_ND102115	Normal Promyelocytes		Y	Y			F	N/A	35
Normal Neutrophils	PMN_ND111815	Normal Neutrophils		Y	Y			F	N/A	24
Normal Neutrophils	PMN_ND102115	Normal Neutrophils		Y	Y			F	N/A	35
