# Supplementary material for: Contribution of CTCF binding to transcriptional activity at the HOXA locus in NPM1-mutant AML cells
Source: Leukemia. 2020 May 12;35(2):404–16. doi: 10.1038/s41375-020-0856-3 (PMC7657955; doi:10.1038/s41375-020-0856-3)
Supplement: Supplementary file 6 — Supplemental Table S5 [file 41375_2020_856_MOESM6_ESM.xlsx]

## Sheet: tableS5
Supplemental Table S5: Differential loop analysis of wild type and deletion mutant OCI-AML3 cells
Loop*	Anchor 1	Anchor 2	WT OCI-AML3		Deletion mutants
			OCI-AML3 WT1	OCI-AML3 WT2	CBSA7/9	CBSA7/9_A10	CBSA6/7_A7/9	CBSA6/7_CBSA7/9_CBSA10-1	CBSA6/7_CBSA7/9_CBSA10-2	P-value vs. WT
1	chr7 26850000 26875000	chr7 27125000 27150000	172.078	181.03	176.313	238.424	140.484	97.7856	176.203	1
2	chr7 26675000 26700000	chr7 27175000 27200000	25.815	29.6577	69.748	80.3957	66.0979	45.2318	71.9177	0.0158154
3	chr7 26675000 26700000	chr7 27125000 27150000	89.0888	101.18	76.0913	82.7633	61.0776	50.9754	74.9201	1
4	chr7 26350000 26375000	chr7 27150000 27175000	37.4393	43.0253	14.7586	19.3243	13.32	17.2996	16.7367	0.00540558
5	chr7 26300000 26325000	chr7 27175000 27200000	16.9564	32.2011	32.296	42.0501	32.8219	13.6839	25.3267	1
6	chr7 25850000 25875000	chr7 27175000 27200000	76.9975	74.3596	59.819	30.1864	51.2854	18.7752	57.452	0.294679
